# Supplementary material for: 3D morphable systems via deterministic microfolding for vibrational sensing, robotic implants, and reconfigurable telecommunication
Source: Sci Adv. 2022 Dec 21;8(51):eade0838. doi: 10.1126/sciadv.ade0838 (PMC9770994; doi:10.1126/sciadv.ade0838)
Supplement: Supplementary file 2 — Movie S1 [file sciadv.ade0838_movie_s1.zip]

Archive with 1 entries (1 files):
- sciadv.ade0838_movie_s1.mp4
